# Supplementary material for: Anxiety and depressive symptoms among COVID-19 patients in Jianghan Fangcang Shelter Hospital in Wuhan, China
Source: PLoS One. 2020 Aug 28;15(8):e0238416. doi: 10.1371/journal.pone.0238416 (PMC7454940; doi:10.1371/journal.pone.0238416)
Supplement: S1 Appendix — (XLSX) [file pone.0238416.s001.xlsx]

## Sheet: Sheet1
Numbers	PSQI _titol	Sleep disorders	Current nucleic acid result（postive=1）	SEX(male=1)	Age(≤44=1,45--59=2,≥60=3)	Age(years)	BMI kg/m2(<24=2, 24--28=3,>28=4	Inpatient days(≤7=1,8--14=2,>14=3	Education level(Middle school or below=1,High school=2,College or above=3)	Marital status(Single=1,Married=2,Divorced or widowed=3	Family member confirmed COVID-19(Yes=1,No02)	Number of current physical symptoms(≤1=1,≥2)2	Symptoms change after hospitalization(Better=1,Worse=2, Unchanged=3)	Comorbidity(Yes=1)	Smoking history(Yes=1)	Drinking history(Yes=1)	SDS scores	Depression(Yes=1,No=0)	SDS_Standard_score	SAS socres	Anxiety(Yes=1)	chronic bronchitis or chronic obstructive pulmonary disease	asthma	hypertension	diabetes	coronary heart disease	cerebrovascular disease	connective tissue diseases	chronic renal disease	cancer	fever	cough	sputum production	fatigue	shortness of breath	chest pain	sore or discomfort throat	nasal congestion	hemoptysis	myalgia or arthralgia	conjunctival congestion	abdominal pain	diarrhea	headache
1	7	1	1	1	1	43	3	3	3	2	2	1	1	0	2	1	31.25	0	31	41.25	0	0	0	0	0	0	0	0	0	0	0	1	0	0	0	0	0	0	0	0	0	0	0	0
2	7	1	1	1	1	28	3	3	3	2	1	1	3	0	2	2	26.25	0	26	46.25	0	0	0	0	0	0	0	0	0	0	0	0	0	0	0	0	0	0	0	0	0	0	0	0
3	14	1	1	1	1	42	2	3	3	3	1	1	1	1	1	1	47.5	0	47	26.25	0	0	0	1	0	0	0	0	0	0	0	0	0	0	0	0	0	0	0	0	0	0	0	0
4	12	1	1	1	1	32	4	3	3	2	1	2	3	1	1	1	52.5	0	52	48.75	0	0	0	0	0	0	0	0	0	0	0	0	0	0	0	1	0	0	0	0	0	0	0	1
5	7	1	1	1	1	23	2	3	3	1	2	1	3	0	2	2	32.5	0	32	40	0	0	0	0	0	0	0	0	0	0	0	0	0	0	0	0	0	0	0	0	0	0	0	0
6	5	0	1	1	1	23	4	2	3	1	1	1	3	1	1	2	32.5	0	32	46.25	0	0	0	0	0	0	0	0	0	0	0	0	0	0	0	0	0	0	0	0	0	0	0	0
7	5	0	1	1	1	24	3	3	3	1	1	1	1	0	2	2	26.25	0	26	26.25	0	0	0	0	0	0	0	0	0	0	0	0	0	0	0	0	0	0	0	0	0	0	0	0
8	12	1	1	1	1	30	3	3	2	1	1	1	1	0	2	1	37.5	0	37	46.25	0	0	0	0	0	0	0	0	0	0	0	0	0	0	0	0	0	0	0	0	0	0	0	1
9	6	1	1	1	1	25	3	3	3	1	1	2	3	0	2	2	48.75	0	48	42.5	0	0	0	0	0	0	0	0	0	0	0	1	1	0	0	0	0	0	0	0	0	0	0	0
10	6	1	1	1	1	38	2	3	3	1	1	1	2	1	1	2	58.75	1	58	53.75	1	0	0	0	0	0	0	0	0	0	0	0	0	0	1	0	0	0	0	0	0	0	0	0
11	10	1	1	1	1	28	2	3	3	1	2	2	2	1	2	2	40	0	40	55	1	1	0	0	0	0	0	0	0	0	0	0	0	0	1	0	0	0	0	0	0	0	0	0
12	6	1	1	1	1	32	3	3	3	2	1	2	1	1	2	1	36.25	0	36	52.5	1	1	0	0	0	0	0	0	0	0	0	1	0	0	0	0	0	0	0	0	0	0	0	0
13	14	1	1	1	2	52	2	3	3	2	2	2	1	0	2	1	46.25	0	46	42.5	0	0	0	0	0	0	0	0	0	0	0	0	0	1	0	0	0	0	0	1	0	0	0	0
14	7	1	1	1	1	37	4	3	3	2	1	2	1	1	1	2	47.5	0	47	51.25	1	0	0	0	0	0	0	0	0	0	1	1	0	0	1	0	0	0	0	0	0	0	0	0
15	8	1	1	1	1	26	2	3	3	2	2	1	2	0	2	1	32.5	0	32	28.75	0	0	0	0	0	0	0	0	0	1	0	0	0	0	0	0	0	0	0	0	0	0	0	0
16	10	1	1	1	1	19	2	1	3	1	1	2	1	1	1	1	33.75	0	33	53.75	1	0	0	0	0	0	0	0	0	1	0	0	0	0	0	0	0	1	0	1	0	0	1	0
17	12	1	0	1	1	32	2	3	3	1	1	2	1	0	2	2	43.75	0	43	46.25	0	0	0	0	0	0	0	0	0	0	0	1	1	0	0	0	0	0	0	0	0	0	0	0
18	8	1	0	1	1	39	4	3	3	2	2	1	1	0	2	1	27.5	0	27	50	1	0	0	0	0	0	0	0	0	0	0	0	0	0	0	0	0	0	0	1	0	0	0	0
19	11	1	0	1	1	32	2	3	3	2	2	1	1	0	2	2	31.25	0	31	35	0	0	0	0	0	0	0	0	0	0	0	0	0	0	1	0	0	0	0	0	0	0	0	0
20	7	1	1	1	1	21	2	3	3	1	2	2	3	0	2	2	42.5	0	42	42.5	0	0	0	0	0	0	0	0	0	0	1	0	0	1	1	0	1	0	0	1	0	0	0	0
21	10	1	1	1	1	27	4	3	3	1	1	2	1	0	2	1	35	0	35	45	0	0	0	0	0	0	0	0	0	0	1	1	0	0	0	0	1	0	0	0	0	0	0	0
22	9	1	0	1	1	39	3	3	2	2	2	1	1	1	2	1	33.75	0	33	45	0	0	0	0	0	0	0	0	0	0	0	0	0	0	0	0	0	0	0	0	0	0	0	0
23	15	1	1	1	1	43	2	3	3	2	2	1	1	0	2	2	28.75	0	28	42.5	0	0	0	0	0	0	0	0	0	0	1	0	0	0	0	0	0	0	0	0	0	0	0	0
24	6	1	1	1	1	41	3	3	2	2	1	2	1	1	2	2	38.75	0	38	42.5	0	0	0	0	0	0	0	0	0	0	1	1	1	1	1	1	1	1	1	1	1	1	1	0
25	8	1	0	1	1	34	2	3	3	2	2	1	1	0	2	2	30	0	30	37.5	0	0	0	0	0	0	0	0	0	0	0	0	0	0	0	0	0	0	0	0	0	0	0	0
26	7	1	1	1	1	33	4	1	3	2	2	1	3	1	2	2	28.75	0	28	42.5	0	0	0	1	1	0	0	0	0	0	0	0	0	0	0	0	0	0	0	0	0	0	0	1
27	5	0	0	1	1	30	3	3	3	2	1	1	1	0	2	2	28.75	0	28	32.5	0	0	0	0	0	0	0	0	0	0	0	1	0	0	0	0	0	0	0	0	0	0	0	0
28	13	1	1	1	1	30	2	3	1	2	2	1	3	1	2	1	28.75	0	28	38.75	0	0	0	0	0	0	0	0	0	0	0	1	0	0	0	0	0	0	0	0	0	0	0	0
29	8	1	0	1	1	30	2	3	3	2	2	1	1	0	2	2	27.5	0	27	43.75	0	0	0	0	0	0	0	0	0	0	0	0	0	0	0	0	0	0	0	0	0	0	0	0
30	14	1	0	1	1	34	3	3	3	2	1	2	3	1	1	1	47.5	0	47	50	1	1	0	0	0	0	0	0	0	0	1	1	0	1	0	1	1	0	0	0	0	1	0	0
31	10	1	0	1	1	44	3	3	3	2	1	1	1	1	2	2	35	0	35	57.5	1	0	0	1	0	0	0	0	0	0	0	1	0	0	0	0	0	0	0	0	0	0	0	0
32	8	1	1	1	3	60	2	3	3	2	1	2	1	1	2	1	26.25	0	26	32.5	0	0	0	1	0	0	0	0	0	0	0	1	0	0	1	0	0	0	0	0	0	0	0	0
33	8	1	1	1	1	26	3	1	3	2	2	1	3	0	2	2	37.5	0	37	45	0	0	0	0	0	0	0	0	0	0	0	0	0	0	0	0	0	0	0	0	0	0	0	0
34	6	1	1	1	1	29	2	2	3	1	1	1	1	0	2	1	27.5	0	27	41.25	0	0	0	0	0	0	0	0	0	0	0	0	0	0	0	0	0	0	0	0	0	0	0	0
35	7	1	0	1	1	40	3	3	3	2	1	1	1	0	2	2	27.5	0	27	42.5	0	0	0	0	0	0	0	0	0	0	0	0	0	0	0	0	0	0	0	0	0	0	0	0
36	5	0	0	1	1	33	2	2	3	1	1	2	1	0	2	2	26.25	0	26	38.75	0	0	0	0	0	0	0	0	0	0	0	1	0	0	0	0	1	0	0	0	0	0	0	0
37	5	0	1	1	2	52	2	3	1	2	1	1	1	1	1	2	32.5	0	32	33.75	0	0	0	0	0	0	0	0	0	0	0	0	0	1	0	0	0	0	0	0	0	0	0	0
38	6	1	1	1	1	20	2	1	3	1	2	2	3	0	2	2	28.75	0	28	31.25	0	0	0	0	0	0	0	0	0	0	1	1	0	0	0	0	0	0	0	0	0	0	0	0
39	10	1	0	1	2	53	3	3	3	2	1	1	3	1	1	1	46.25	0	46	41.25	0	0	0	1	0	0	0	0	0	0	0	0	0	0	1	0	0	0	0	0	0	0	0	0
40	5	0	0	1	3	61	2	3	3	2	1	1	1	1	1	1	28.75	0	28	33.75	0	0	0	0	0	0	0	0	0	0	0	0	0	1	0	0	0	0	0	0	0	0	0	0
41	9	1	1	1	2	45	2	3	3	2	2	1	1	0	2	1	30	0	30	47.5	0	0	0	0	0	0	0	0	0	0	0	0	0	0	0	0	0	0	0	0	0	0	0	0
42	9	1	1	1	1	36	3	3	2	2	1	1	3	1	1	2	41.25	0	41	42.5	0	0	0	0	0	0	0	0	0	0	0	0	0	0	0	0	0	0	0	0	0	0	0	0
43	8	1	0	1	1	41	2	1	3	2	1	2	1	1	1	2	28.75	0	28	50	1	1	0	1	0	0	0	0	0	0	0	0	0	0	1	0	0	1	0	0	0	0	0	0
44	13	1	0	1	1	35	3	3	1	2	1	1	1	1	2	1	33.75	0	33	45	0	0	0	0	0	0	0	0	0	1	0	0	0	0	0	0	0	0	0	0	0	0	0	0
45	11	1	1	1	2	51	2	3	2	2	1	1	1	1	1	1	41.25	0	41	35	0	0	0	1	0	0	0	0	0	0	0	0	0	0	0	0	0	0	0	0	0	0	0	0
46	11	1	0	1	2	51	3	3	1	2	1	2	1	1	1	1	30	0	30	41.25	0	0	0	0	0	0	0	0	0	0	1	1	1	1	1	1	1	0	0	1	0	0	0	0
47	13	1	0	1	1	26	2	3	3	1	1	1	1	0	2	2	60	1	60	38.75	0	0	0	0	0	0	0	0	0	0	0	1	0	0	0	0	0	0	0	0	0	0	0	0
48	12	1	1	1	2	49	2	3	2	2	2	2	1	1	1	1	35	0	35	38.75	0	1	0	0	0	0	0	0	0	0	0	0	0	0	1	0	0	1	1	0	0	0	0	0
49	9	1	1	1	2	51	4	2	3	2	1	1	1	1	1	2	28.75	0	28	42.5	0	0	0	0	0	0	0	0	0	0	0	0	0	0	0	0	0	0	0	0	0	0	0	0
50	7	1	0	1	3	65	2	3	1	3	2	1	1	1	2	2	42.5	0	42	41.25	0	0	0	0	0	0	0	0	0	0	0	1	0	0	0	0	0	0	0	0	0	0	0	0
51	13	1	1	1	1	35	3	3	2	1	1	2	1	1	2	2	51.25	0	51	42.5	0	0	0	0	0	0	0	0	0	0	0	0	0	0	0	0	0	0	0	0	0	0	1	0
52	14	1	1	1	1	38	4	3	3	2	2	1	3	0	2	2	33.75	0	33	50	1	0	0	0	0	0	0	0	0	0	0	0	0	0	0	0	0	1	0	0	0	0	0	0
53	8	1	0	1	2	51	3	2	3	3	2	1	1	1	1	1	30	0	30	36.25	0	0	0	0	0	1	0	0	0	0	0	0	0	0	0	0	0	0	0	0	0	0	0	0
54	6	1	0	1	2	53	3	3	2	2	1	1	1	1	1	2	30	0	30	41.25	0	0	0	1	1	0	0	0	0	0	0	0	0	0	0	0	0	0	0	0	0	0	0	0
55	8	1	0	1	2	49	2	3	3	2	2	1	1	0	2	1	30	0	30	47.5	0	0	0	0	0	0	0	0	0	0	0	0	0	0	0	0	0	1	0	0	0	0	0	0
56	12	1	0	1	1	39	3	3	3	3	2	1	1	0	2	2	46.25	0	46	26.25	0	0	0	0	0	0	0	0	0	0	0	0	0	0	0	0	0	0	0	0	0	0	0	0
57	12	1	0	1	2	47	3	3	3	2	1	2	1	0	2	2	36.25	0	36	50	1	0	0	0	0	0	0	0	0	0	0	0	0	0	0	1	0	0	0	1	0	0	0	0
58	11	1	0	1	2	57	4	3	3	2	1	2	1	1	2	2	61.25	1	61	41.25	0	0	0	1	1	1	0	0	0	0	0	1	0	0	1	0	1	0	0	1	0	0	1	1
59	5	0	1	1	1	31	2	3	2	2	1	1	3	0	2	2	30	0	30	41.25	0	0	0	0	0	0	0	0	0	0	0	0	0	0	0	0	0	0	0	0	0	0	0	1
60	9	1	0	1	1	31	2	3	3	2	2	1	1	0	2	2	40	0	40	48.75	0	0	0	0	0	0	0	0	0	0	0	0	0	0	0	0	0	0	0	0	0	0	0	0
61	13	1	0	1	2	49	3	3	3	2	2	2	1	1	2	2	42.5	0	42	51.25	1	0	0	1	0	0	0	0	0	0	0	1	0	0	0	0	0	0	0	0	0	0	0	0
62	8	1	1	1	1	41	3	3	2	2	1	1	1	1	1	2	26.25	0	26	40	0	1	0	0	0	0	0	0	0	0	0	0	0	0	0	0	0	0	0	0	0	0	0	0
63	9	1	0	1	3	60	4	3	1	2	2	1	1	1	2	1	33.75	0	33	55	1	1	1	0	1	0	0	1	0	0	0	0	0	0	0	0	0	0	0	0	0	0	0	0
64	8	1	0	1	1	39	3	1	3	2	2	2	2	1	1	2	42.5	0	42	37.5	0	1	0	0	0	0	0	0	0	0	1	0	0	0	0	0	1	0	0	1	0	0	1	0
65	13	1	1	1	2	54	2	3	2	2	1	1	1	1	2	1	56.25	1	56	48.75	0	0	0	0	0	1	0	0	0	0	0	0	0	0	1	0	0	0	0	0	0	0	0	0
66	7	1	0	1	2	56	3	3	3	2	2	1	1	1	2	1	27.5	0	27	28.75	0	0	0	1	0	0	0	0	0	0	0	0	0	0	0	0	0	0	0	0	0	0	0	0
67	7	1	0	1	1	38	2	3	2	2	2	1	1	1	1	1	26.25	0	26	30	0	0	0	0	0	0	0	0	0	0	0	0	0	0	0	0	0	0	0	0	0	0	0	0
68	9	1	1	1	1	29	4	3	3	2	1	2	1	1	1	1	33.75	0	33	40	0	1	0	0	0	0	0	0	0	0	1	1	0	0	0	0	0	0	0	1	0	0	1	0
69	9	1	1	1	1	31	3	3	3	2	1	1	1	0	2	2	52.5	0	52	45	0	0	0	0	0	0	0	0	0	0	0	0	0	0	0	0	0	0	0	0	0	0	0	0
70	9	1	0	1	2	59	3	3	3	2	2	1	1	1	2	2	33.75	0	33	82.5	1	0	0	1	0	0	0	0	0	0	0	0	0	0	1	0	0	0	0	0	0	0	0	0
71	7	1	0	1	2	50	4	3	3	2	2	1	1	1	1	2	27.5	0	27	38.75	0	1	0	0	0	0	0	0	0	0	0	0	0	0	0	0	0	0	0	0	0	0	0	0
72	11	1	0	1	1	20	4	3	3	1	2	1	1	0	2	2	37.5	0	37	40	0	0	0	0	0	0	0	0	0	0	0	1	0	0	0	0	0	0	0	0	0	0	0	0
73	13	1	0	1	1	37	3	3	2	2	1	2	1	0	2	2	55	1	55	50	1	0	0	0	0	0	0	0	0	0	0	1	1	1	1	0	1	0	1	1	0	0	1	0
74	10	1	0	1	2	52	2	2	1	2	2	1	1	1	1	2	48.75	0	48	33.75	0	1	0	0	0	0	0	0	0	0	0	0	0	0	1	0	0	0	0	0	0	0	0	0
75	12	1	1	1	2	47	2	3	3	2	1	1	1	0	2	1	45	0	45	47.5	0	0	0	0	0	0	0	0	0	0	0	0	0	0	0	0	0	0	0	0	0	0	0	0
76	12	1	1	1	3	67	3	3	1	2	2	1	3	1	1	2	45	0	45	41.25	0	1	0	1	1	1	0	0	0	0	0	0	0	0	1	0	0	0	0	0	0	0	0	0
77	9	1	0	1	1	30	3	3	3	1	1	1	1	1	2	2	28.75	0	28	42.5	0	1	0	0	0	0	0	0	0	0	0	0	1	0	0	0	0	0	0	0	0	0	0	0
78	16	1	1	1	2	58	2	3	2	2	2	1	1	1	2	1	37.5	0	37	38.75	0	0	0	0	1	0	1	0	0	0	0	1	0	0	0	0	0	0	0	0	0	0	0	0
79	12	1	0	1	2	53	4	3	3	2	2	2	1	1	2	2	47.5	0	47	50	1	1	0	1	0	0	0	0	0	0	0	1	0	1	0	0	0	0	0	0	0	0	0	0
80	8	1	1	1	1	25	3	1	2	1	2	1	1	0	1	2	35	0	35	45	0	0	0	0	0	0	0	0	0	0	0	0	0	0	0	0	0	0	0	0	0	0	0	0
81	8	1	0	1	2	51	3	3	3	2	2	1	1	0	2	2	32.5	0	32	41.25	0	0	0	0	0	0	0	0	0	1	0	0	0	0	0	0	0	0	0	0	0	0	0	0
82	11	1	1	1	2	57	2	3	3	2	1	1	3	0	1	1	37.5	0	37	46.25	0	0	0	0	0	0	0	0	0	0	0	0	0	0	0	0	0	0	0	0	0	0	0	0
83	14	1	1	1	1	38	3	1	3	2	1	1	2	1	1	1	37.5	0	37	41.25	0	1	0	0	0	0	0	0	0	0	0	0	0	1	0	0	0	0	0	0	0	0	0	0
84	8	1	0	1	3	61	4	1	2	2	1	1	1	1	2	1	27.5	0	27	31.25	0	0	0	1	0	0	0	0	0	0	0	0	0	0	0	0	0	0	0	0	0	0	0	0
85	11	1	1	1	1	39	2	3	3	2	2	1	1	0	2	1	48.75	0	48	52.5	1	0	0	0	0	0	0	0	0	0	0	0	0	0	0	0	0	1	0	0	0	0	0	0
86	13	1	1	1	2	50	3	1	1	2	1	1	2	1	2	2	48.75	0	48	41.25	0	0	0	1	0	1	0	0	0	0	0	0	0	1	0	0	0	0	0	0	0	0	0	0
87	7	1	0	1	2	51	3	3	3	2	2	1	1	1	2	2	32.5	0	32	38.75	0	0	0	1	0	0	0	0	0	0	0	0	0	0	0	0	0	0	0	0	0	0	0	0
88	5	0	1	1	1	30	4	1	3	2	2	1	3	0	2	2	31.25	0	31	41.25	0	0	0	0	0	0	0	0	0	0	0	0	0	0	0	0	0	0	0	0	0	0	0	0
89	11	1	1	1	2	51	4	3	3	2	2	1	3	1	2	2	50	0	50	42.5	0	0	0	0	1	0	0	0	0	0	0	0	0	0	0	0	0	0	0	0	0	0	0	0
90	18	1	0	1	2	56	2	3	3	2	2	2	1	0	1	1	50	0	50	42.5	0	0	0	0	0	0	0	0	0	0	0	0	0	0	1	0	0	0	0	0	0	1	0	0
91	10	1	1	1	1	37	2	3	3	1	2	2	1	0	2	2	28.75	0	28	47.5	0	0	0	0	0	0	0	0	0	0	0	1	0	0	1	0	0	0	0	0	0	0	0	0
92	8	1	1	1	1	40	3	3	3	2	2	1	1	0	2	2	36.25	0	36	48.75	0	0	0	0	0	0	0	0	0	0	0	1	0	0	0	0	0	0	0	0	0	0	0	0
93	9	1	1	1	2	52	3	3	3	2	1	1	3	0	1	1	28.75	0	28	45	0	0	0	0	0	0	0	0	0	0	0	0	0	0	0	0	1	0	0	0	0	0	0	0
94	14	1	0	1	3	62	3	3	2	2	2	2	3	1	1	2	48.75	0	48	46.25	0	0	0	1	0	1	0	0	0	0	0	0	0	1	1	0	0	0	0	0	0	0	0	0
95	8	1	1	1	1	36	3	1	2	1	1	1	3	0	1	2	30	0	30	33.75	0	0	0	0	0	0	0	0	0	0	0	0	0	0	0	0	0	0	0	0	0	0	0	0
96	9	1	0	1	3	64	3	3	2	2	1	2	1	1	1	1	25	0	25	28.75	0	0	0	1	0	0	0	0	0	0	0	0	0	1	0	0	0	0	0	0	0	0	0	0
97	10	1	1	1	1	30	3	3	3	2	2	1	1	0	1	1	31.25	0	31	38.75	0	0	0	0	0	0	0	0	0	0	0	0	0	0	0	0	0	0	0	0	0	0	0	0
98	11	1	0	1	2	52	4	3	1	2	2	1	1	1	2	1	41.25	0	41	40	0	0	0	1	1	0	0	0	0	0	0	0	0	0	0	0	0	0	0	0	0	0	0	0
99	7	1	0	1	1	36	4	3	3	2	2	1	1	0	2	2	28.75	0	28	43.75	0	0	0	0	0	0	0	0	0	0	0	0	0	0	0	0	0	0	0	0	0	0	0	1
100	15	1	1	1	2	48	3	3	3	2	2	2	3	1	2	2	45	0	45	46.25	0	0	0	0	0	0	0	1	0	0	0	0	0	1	1	0	0	0	0	1	0	0	0	0
101	12	1	1	1	2	52	3	3	1	2	1	1	1	1	2	2	28.75	0	28	40	0	0	0	1	0	0	0	1	0	0	0	0	0	0	1	0	0	0	0	0	0	0	0	0
102	11	1	0	0	2	49	4	3	1	2	2	1	1	0	2	2	40	0	40	43.75	0	0	0	0	0	0	0	0	0	0	0	0	0	0	0	0	0	0	0	0	0	0	0	0
103	13	1	1	1	1	31	4	3	1	2	2	2	1	0	1	2	47.5	0	47	37.5	0	0	0	0	0	0	0	0	0	0	0	1	0	0	1	0	0	0	1	0	0	0	1	0
104	6	1	1	1	2	57	2	3	3	2	2	1	1	0	1	2	25	0	25	27.5	0	0	0	0	0	0	0	0	0	0	0	0	0	0	0	0	0	0	0	0	0	0	0	0
105	11	1	0	1	2	50	2	3	1	2	2	2	1	1	2	2	46.25	0	46	47.5	0	1	0	0	0	0	0	0	0	0	1	0	0	0	0	0	0	1	0	1	0	0	1	0
106	16	1	1	1	3	62	2	3	2	2	2	2	3	1	2	2	42.5	0	42	35	0	0	0	0	0	0	0	1	1	0	1	1	1	1	1	1	0	1	1	1	0	0	0	0
107	9	1	0	1	1	41	2	3	2	3	2	1	1	0	1	2	33.75	0	33	51.25	1	0	0	0	0	0	0	0	0	0	0	0	0	0	0	0	0	0	0	0	0	0	0	0
108	14	1	0	1	2	54	3	3	1	2	2	1	1	0	2	2	41.25	0	41	43.75	0	0	0	0	0	0	0	0	0	0	0	0	0	0	0	0	0	0	0	0	0	0	0	0
109	13	1	0	1	1	39	2	3	1	2	2	1	1	0	2	2	37.5	0	37	40	0	0	0	0	0	0	0	0	0	0	0	0	0	0	0	0	0	0	0	0	0	0	0	1
110	11	1	1	1	1	43	3	2	2	3	1	2	3	1	1	2	48.75	0	48	38.75	0	0	0	0	0	0	0	0	0	0	0	1	1	0	0	0	0	0	0	0	0	0	0	0
111	10	1	0	1	1	37	4	3	3	2	2	1	1	0	2	2	37.5	0	37	38.75	0	0	0	0	0	0	0	0	0	0	0	0	0	0	0	0	0	0	0	0	0	0	0	0
112	11	1	1	1	1	39	2	3	2	2	2	2	1	1	2	2	32.5	0	32	38.75	0	1	0	0	0	0	0	0	0	0	0	1	0	0	0	0	1	0	0	0	0	0	0	0
113	14	1	0	1	2	53	4	3	1	2	1	1	1	1	1	1	53.75	1	53	47.5	0	1	0	0	0	0	0	1	0	0	0	0	0	0	1	0	0	0	0	0	0	0	0	0
114	10	1	1	0	2	52	2	3	3	2	1	1	3	1	2	2	27.5	0	27	30	0	0	0	1	0	0	0	0	0	0	1	0	0	0	0	0	0	0	0	0	0	0	0	0
115	12	1	0	0	2	49	2	3	3	2	2	1	1	0	2	2	48.75	0	48	47.5	0	0	0	0	0	0	0	0	0	0	0	0	0	0	1	0	0	0	0	0	0	0	0	0
116	15	1	0	0	2	46	4	3	1	2	2	2	1	0	2	2	32.5	0	32	45	0	0	0	0	0	0	0	0	0	0	0	0	0	0	1	0	1	0	0	0	0	0	0	0
117	15	1	0	0	3	63	4	3	3	2	2	1	1	1	2	2	36.25	0	36	43.75	0	0	0	1	0	0	0	0	0	0	0	0	0	0	0	0	0	0	0	0	0	0	0	0
118	10	1	0	0	1	29	4	3	3	2	1	1	1	0	2	2	52.5	0	52	56.25	1	0	0	0	0	0	0	0	0	0	0	0	0	0	0	0	0	0	0	0	0	0	0	1
119	13	1	0	0	1	38	3	3	3	2	2	2	1	0	2	2	62.5	1	62	51.25	1	0	0	0	0	0	0	0	0	0	0	1	0	1	0	0	0	1	0	1	0	0	0	0
120	8	1	1	0	1	33	3	1	3	2	2	1	3	1	2	2	28.75	0	28	40	0	0	0	1	0	0	0	0	0	0	0	0	0	0	0	0	0	0	0	0	0	0	0	0
121	11	1	0	0	2	55	2	3	2	2	2	2	1	0	2	2	48.75	0	48	50	1	0	0	0	0	0	0	0	0	0	0	0	0	0	0	0	1	0	0	0	0	0	1	0
122	13	1	0	0	2	45	4	3	1	2	1	1	1	0	2	2	55	1	55	46.25	0	0	0	0	0	0	0	0	0	0	0	0	0	0	0	0	0	0	0	0	0	0	0	1
123	14	1	1	0	2	50	2	3	3	2	2	2	1	0	2	2	40	0	40	42.5	0	0	0	0	0	0	0	0	0	0	0	1	1	0	0	0	0	0	0	0	0	0	0	0
124	9	1	1	0	1	34	3	3	1	2	2	1	1	1	2	2	42.5	0	42	40	0	0	0	0	0	0	0	0	0	0	0	1	0	0	0	0	0	0	0	0	0	0	0	0
125	10	1	0	0	1	33	4	3	3	2	1	1	3	1	2	2	35	0	35	51.25	1	1	0	0	0	0	0	0	0	0	0	0	0	0	0	0	0	0	0	0	0	0	0	1
126	14	1	0	0	1	34	3	3	3	2	2	2	3	1	2	2	35	0	35	50	1	1	0	0	0	0	0	0	0	0	0	1	0	0	0	0	0	1	0	0	0	0	0	0
127	11	1	0	0	1	23	3	1	3	1	2	1	3	0	2	2	28.75	0	28	33.75	0	0	0	0	0	0	0	0	0	0	0	0	0	0	0	0	0	0	0	0	0	0	0	0
128	9	1	1	0	2	51	2	3	2	3	2	1	1	0	2	2	28.75	0	28	43.75	0	0	0	0	0	0	0	0	0	0	0	0	0	0	0	0	0	0	0	0	0	0	0	0
129	8	1	0	0	1	28	2	3	2	2	2	1	1	0	2	2	27.5	0	27	35	0	0	0	0	0	0	0	0	0	0	0	1	0	0	0	0	0	0	0	0	0	0	0	0
130	12	1	1	0	1	34	2	2	3	2	2	1	1	0	2	2	58.75	1	58	45	0	0	0	0	0	0	0	0	0	0	0	0	0	0	0	0	0	0	0	0	0	0	0	0
131	15	1	0	0	1	39	3	3	3	2	2	2	1	0	2	2	50	0	50	46.25	0	0	0	0	0	0	0	0	0	0	0	0	0	0	1	0	1	1	0	0	0	0	0	0
132	5	0	1	0	1	37	3	1	3	1	1	1	2	0	2	2	33.75	0	33	25	0	0	0	0	0	0	0	0	0	0	0	0	0	0	0	0	1	0	0	0	0	0	0	0
133	14	1	1	0	2	49	2	3	3	2	2	1	1	0	2	1	56.25	1	56	43.75	0	0	0	0	0	0	0	0	0	0	0	0	0	0	0	0	0	0	0	0	0	0	0	0
134	11	1	0	0	1	30	2	3	1	2	1	2	1	1	2	2	57.5	1	57	37.5	0	1	0	0	0	0	0	0	0	0	0	1	0	0	1	0	0	0	0	0	0	0	0	0
135	6	1	1	0	1	40	3	3	2	2	2	1	3	0	2	2	38.75	0	38	43.75	0	0	0	0	0	0	0	0	0	0	0	0	0	0	0	0	0	0	0	0	0	0	0	0
136	5	0	1	0	1	44	3	3	3	2	1	1	1	1	2	2	41.25	0	41	43.75	0	0	0	1	0	0	0	0	0	0	0	0	0	0	0	0	0	0	0	0	0	0	0	0
137	15	1	0	0	2	47	3	3	1	2	2	1	3	0	2	2	30	0	30	43.75	0	0	0	0	0	0	0	0	0	0	0	0	0	0	0	0	0	0	0	0	0	0	0	0
138	9	1	1	0	1	38	2	1	3	2	1	1	3	0	2	2	40	0	40	51.25	1	0	0	0	0	0	0	0	0	0	0	0	0	0	0	0	0	0	0	0	0	0	0	0
139	5	0	0	0	1	38	2	1	3	2	2	2	3	0	2	2	41.25	0	41	46.25	0	0	0	0	0	0	0	0	0	0	0	1	1	0	0	0	1	0	0	0	0	0	0	0
140	15	1	1	0	2	55	2	3	1	2	1	1	1	1	2	2	60	1	60	46.25	0	0	0	1	1	0	0	0	0	0	0	1	0	0	0	0	0	0	0	0	0	0	0	0
141	13	1	1	0	3	65	2	3	1	3	2	1	1	1	2	2	31.25	0	31	37.5	0	0	0	0	0	0	0	1	1	0	0	0	0	0	0	0	0	0	0	0	0	0	0	0
142	12	1	1	0	1	36	2	3	3	2	1	2	1	0	2	2	61.25	1	61	52.5	1	0	0	0	0	0	0	0	0	0	0	1	1	0	0	0	0	0	0	0	0	0	0	0
143	13	1	1	0	2	51	2	3	2	2	2	1	1	0	2	2	32.5	0	32	42.5	0	0	0	0	0	0	0	0	0	0	0	0	0	0	0	0	1	0	0	0	0	0	0	0
144	10	1	0	0	1	35	2	3	3	2	1	1	1	0	2	2	51.25	0	51	46.25	0	0	0	0	0	0	0	0	0	0	0	0	0	0	0	0	0	0	0	0	0	0	0	0
145	13	1	0	0	1	40	3	3	3	2	1	1	1	0	2	2	42.5	0	42	40	0	0	0	0	0	0	0	0	0	0	0	0	0	0	0	0	0	0	0	0	0	0	0	1
146	14	1	1	0	1	32	2	3	1	3	1	2	1	0	2	2	66.25	1	66	61.25	1	0	0	0	0	0	0	0	0	0	1	1	1	1	1	1	1	0	0	0	0	0	0	0
147	11	1	0	0	1	39	2	3	2	3	2	2	3	0	2	2	55	1	55	48.75	0	0	0	0	0	0	0	0	0	0	0	0	0	0	1	1	0	0	0	0	0	0	0	0
148	5	0	1	1	1	44	2	2	2	2	2	1	3	1	1	2	32.5	0	32	40	0	0	0	0	0	0	0	0	0	0	0	0	0	0	0	0	0	0	0	0	0	0	0	0
149	12	1	0	0	1	37	2	2	3	2	2	1	3	0	2	2	30	0	30	43.75	0	0	0	0	0	0	0	0	0	0	0	0	0	0	0	0	0	0	0	0	0	0	0	0
150	10	1	0	0	2	49	2	3	2	3	2	1	1	1	2	2	45	0	45	38.75	0	1	0	0	0	0	0	0	0	0	0	0	0	0	0	0	0	0	0	0	0	0	0	1
151	10	1	0	0	1	39	2	1	1	2	1	1	2	1	1	1	35	0	35	42.5	0	1	0	0	0	0	0	0	0	0	0	0	0	0	1	0	0	0	0	0	0	0	0	0
152	7	1	0	1	1	35	2	3	3	2	2	1	1	1	1	1	41.25	0	41	40	0	0	0	1	0	0	0	0	0	0	0	0	0	0	0	0	0	0	0	0	0	0	0	0
153	14	1	0	0	2	56	2	3	3	2	1	1	1	1	2	2	38.75	0	38	32.5	0	0	0	0	0	0	0	0	0	0	0	0	0	0	0	1	0	0	0	0	0	0	0	0
154	15	1	0	0	2	53	2	3	1	2	1	2	1	0	2	2	57.5	1	57	48.75	0	0	0	0	0	0	0	0	0	0	0	0	0	0	1	0	0	1	0	0	0	0	0	0
155	12	1	0	0	1	35	2	3	3	2	2	1	1	0	2	2	37.5	0	37	48.75	0	0	0	0	0	0	0	0	0	0	0	1	0	0	0	0	0	0	0	0	0	0	0	0
156	13	1	1	0	1	37	2	2	3	2	2	1	3	0	2	2	45	0	45	47.5	0	0	0	0	0	0	0	0	0	0	0	0	0	0	0	0	0	0	0	0	0	0	0	0
157	8	1	0	0	3	61	3	1	1	2	1	1	1	0	2	2	33.75	0	33	33.75	0	0	0	0	0	0	0	0	0	0	0	0	0	0	0	0	0	0	0	0	0	0	0	0
158	15	1	1	1	1	29	4	3	3	1	2	2	1	0	2	2	56.25	1	56	40	0	0	0	0	0	0	0	0	0	0	1	1	0	1	1	0	0	1	0	1	0	0	1	0
159	6	1	1	1	2	49	3	1	3	2	2	1	1	1	1	1	25	0	25	45	0	0	0	0	0	0	0	0	0	0	0	0	0	0	0	0	0	0	0	0	0	0	0	0
160	8	1	1	0	1	40	2	1	2	2	1	1	1	0	2	2	36.25	0	36	42.5	0	0	0	0	0	0	0	0	0	0	0	1	0	0	0	0	0	0	0	0	0	0	0	0
161	6	1	0	1	1	31	2	3	2	2	2	1	1	0	2	1	35	0	35	51.25	1	0	0	0	0	0	0	0	0	0	0	0	0	0	0	0	1	0	0	0	0	0	0	0
162	12	1	0	0	2	56	3	3	2	2	2	1	1	1	2	2	25	0	25	32.5	0	0	0	1	0	0	0	0	0	0	0	1	0	0	0	0	0	0	0	0	0	0	0	0
163	10	1	0	1	1	43	2	3	2	2	2	2	3	0	2	2	28.75	0	28	40	0	0	0	0	0	1	0	0	0	0	1	0	0	1	0	0	0	0	0	0	0	0	0	0
164	11	1	0	0	1	39	2	1	2	2	1	2	1	0	2	2	60	1	60	51.25	1	0	0	0	0	0	0	0	0	0	0	0	1	0	0	0	1	0	1	0	0	0	0	0
165	12	1	0	0	3	63	2	3	1	2	1	1	3	0	2	2	41.25	0	41	43.75	0	0	0	0	0	0	0	0	0	0	0	0	0	0	0	0	0	0	0	0	0	0	0	1
166	14	1	0	1	2	49	3	3	3	2	1	2	1	1	1	1	55	1	55	47.5	0	1	0	0	0	0	0	0	0	0	1	1	0	1	1	0	0	0	1	0	0	0	1	0
167	15	1	1	0	2	45	2	3	1	2	2	1	1	0	2	2	40	0	40	37.5	0	0	0	0	0	0	0	0	0	0	1	0	0	0	0	0	0	0	0	0	0	0	0	0
168	11	1	0	1	1	34	3	2	3	2	2	2	1	1	1	2	27.5	0	27	36.25	0	0	0	0	0	0	0	0	0	0	0	1	0	0	0	0	0	0	0	1	0	0	0	0
169	9	1	0	1	1	44	3	2	3	2	1	1	1	1	2	2	35	0	35	41.25	0	1	0	0	0	0	0	0	0	0	0	1	0	0	0	0	0	0	0	0	0	0	0	0
170	10	1	1	1	2	59	2	2	3	2	2	2	1	1	1	2	45	0	45	50	1	0	0	0	0	0	0	0	0	0	0	0	0	1	1	0	0	0	0	1	0	0	0	0
171	12	1	1	0	1	43	2	3	3	2	2	1	1	0	2	2	31.25	0	31	42.5	0	0	0	0	0	0	0	0	0	0	0	0	0	0	0	0	0	0	0	0	0	0	0	0
172	8	1	0	0	3	63	2	1	2	2	2	1	1	0	2	2	36.25	0	36	25	0	0	0	0	0	0	0	0	0	0	0	0	0	0	0	0	0	0	0	0	0	0	0	0
173	6	1	0	1	1	44	4	2	3	2	2	1	1	1	2	1	31.25	0	31	26.25	0	0	0	1	0	0	0	0	0	0	0	0	0	0	0	0	0	0	0	0	0	0	0	0
174	11	1	0	0	2	58	3	3	2	2	2	2	3	1	2	2	33.75	0	33	46.25	0	0	0	1	0	0	0	0	0	0	0	0	0	0	1	1	0	0	0	0	0	0	0	0
175	10	1	1	0	2	47	2	1	2	2	2	1	2	1	2	2	56.25	1	56	53.75	1	1	0	0	0	0	0	0	0	0	0	0	0	0	0	0	0	0	0	0	0	0	0	0
176	10	1	0	1	2	53	3	3	3	2	1	2	1	1	2	2	38.75	0	38	47.5	0	1	0	1	0	0	0	0	0	0	1	1	1	1	1	0	1	0	1	1	0	0	1	0
177	6	1	0	1	1	42	4	3	2	2	1	2	1	1	2	2	40	0	40	35	0	0	0	0	0	0	0	0	0	0	0	1	1	1	1	1	1	0	0	1	0	0	1	0
178	15	1	0	1	2	47	2	3	3	2	1	1	1	0	2	2	35	0	35	46.25	0	0	0	0	0	0	0	0	0	0	0	0	0	0	0	0	1	0	0	0	0	0	0	0
179	11	1	0	0	2	52	3	3	2	2	2	1	1	1	2	2	32.5	0	32	47.5	0	0	0	1	0	0	0	0	0	0	0	0	0	0	0	1	0	0	0	0	0	0	0	0
180	7	1	1	1	1	30	3	3	3	1	2	2	1	0	2	2	33.75	0	33	37.5	0	0	0	0	0	0	0	0	0	0	1	1	1	1	1	1	1	1	0	1	0	0	1	0
181	14	1	0	0	2	47	3	3	3	2	2	1	1	0	2	2	53.75	1	53	53.75	1	0	0	0	0	0	0	0	0	0	0	0	0	0	0	0	0	0	0	0	0	0	0	0
182	13	1	0	0	1	32	2	3	3	2	1	2	1	1	2	2	53.75	1	53	43.75	0	0	1	0	0	0	0	0	0	0	0	1	1	0	0	0	0	0	0	0	0	0	0	0
183	8	1	0	1	2	49	4	2	1	2	1	1	1	0	2	2	26.25	0	26	45	0	0	0	0	0	0	0	0	0	0	0	1	0	0	0	0	0	0	0	0	0	0	0	0
184	4	0	0	1	1	38	3	3	3	2	2	1	1	1	1	1	36.25	0	36	31.25	0	0	0	0	0	0	0	0	0	0	0	0	0	0	0	0	0	0	0	0	0	0	0	0
185	9	1	0	1	2	47	3	3	2	2	1	1	1	1	2	1	33.75	0	33	42.5	0	0	0	1	0	0	0	0	0	0	0	0	0	0	0	0	0	0	0	0	0	0	0	0
186	8	1	1	0	2	58	2	3	3	2	1	1	3	1	2	2	33.75	0	33	48.75	0	1	0	0	0	0	0	0	0	0	0	0	0	0	0	0	0	1	0	0	0	0	0	0
187	9	1	1	0	1	25	2	3	3	1	1	1	3	0	2	2	42.5	0	42	47.5	0	0	0	0	0	0	0	0	0	0	0	0	0	0	1	0	0	0	0	0	0	0	0	0
188	8	1	1	0	2	56	4	3	1	2	2	2	1	1	2	2	32.5	0	32	31.25	0	0	0	0	0	0	0	0	1	0	0	0	1	1	0	0	0	1	0	0	0	0	0	0
189	8	1	0	0	3	60	4	1	2	2	2	1	1	0	2	2	28.75	0	28	43.75	0	0	0	0	0	0	0	0	0	0	0	0	0	0	0	0	0	0	0	0	0	0	0	0
190	13	1	0	0	2	57	3	3	3	2	1	1	1	0	2	2	47.5	0	47	50	1	0	0	0	0	0	0	0	0	0	0	0	0	1	0	0	0	0	0	0	0	0	0	0
191	11	1	0	0	2	46	2	1	2	2	1	1	3	0	2	2	40	0	40	42.5	0	0	0	0	0	0	0	0	0	0	0	0	0	0	0	0	1	0	0	0	0	0	0	0
192	7	1	0	0	2	50	3	3	1	2	1	1	1	1	2	2	37.5	0	37	32.5	0	1	0	0	0	0	0	0	0	0	0	0	0	0	0	0	1	0	0	0	0	0	0	0
193	9	1	0	1	2	48	2	3	1	2	1	2	1	1	1	1	43.75	0	43	52.5	1	0	0	0	1	0	0	0	0	0	1	0	0	0	0	0	0	0	0	1	0	0	0	0
194	12	1	0	0	1	44	2	3	1	2	2	2	1	0	2	2	61.25	1	61	47.5	0	0	0	0	0	0	0	0	0	0	1	1	1	1	1	0	1	0	0	1	1	0	0	0
195	9	1	1	0	3	60	3	3	2	2	2	2	1	1	2	2	38.75	0	38	33.75	0	0	0	1	0	1	0	0	0	0	0	0	0	0	1	0	0	0	0	0	0	0	0	0
196	5	0	1	0	2	53	2	1	1	2	2	1	3	0	2	2	27.5	0	27	26.25	0	0	0	0	0	0	0	0	0	0	0	0	0	0	0	0	0	0	0	0	0	0	0	0
197	12	1	0	1	2	52	3	2	3	2	1	2	1	1	2	2	37.5	0	37	50	1	0	0	1	1	0	0	0	0	0	0	0	0	1	0	1	0	0	0	1	0	0	0	0
198	8	1	0	1	3	61	2	3	3	2	2	1	1	1	1	2	32.5	0	32	42.5	0	0	0	0	0	0	0	0	0	0	0	0	0	0	1	0	0	0	0	0	0	0	0	0
199	15	1	0	1	3	60	3	3	1	2	2	2	1	1	2	2	40	0	40	46.25	0	0	0	0	0	0	0	0	0	0	0	0	0	0	1	1	1	0	0	0	0	0	0	0
200	8	1	0	0	1	41	2	3	3	2	2	1	1	0	2	2	28.75	0	28	42.5	0	0	0	0	0	0	0	0	0	0	0	0	0	0	0	0	1	0	0	0	0	0	0	0
201	14	1	0	0	3	63	2	3	1	2	1	1	1	0	2	2	32.5	0	32	33.75	0	0	0	0	0	0	0	0	0	0	0	0	0	0	0	0	0	0	0	0	0	0	0	0
202	5	0	0	0	2	59	2	2	2	2	2	2	1	0	2	2	31.25	0	31	35	0	0	0	0	0	0	0	0	0	1	0	0	0	1	0	0	1	1	0	1	0	0	0	0
203	9	1	0	0	2	52	3	3	1	2	2	1	1	0	2	2	47.5	0	47	57.5	1	0	0	0	0	0	0	0	0	0	0	0	0	0	0	0	0	0	0	0	0	0	0	0
204	5	0	0	0	2	56	3	3	1	2	1	1	1	0	2	2	51.25	0	51	25	0	0	0	0	0	0	0	0	0	0	0	1	0	0	0	0	0	0	0	0	0	0	0	0
205	9	1	0	1	2	51	2	2	1	2	2	2	1	1	2	2	36.25	0	36	51.25	1	0	0	0	1	0	0	0	0	0	1	0	0	0	1	1	1	1	1	1	1	1	1	1
206	9	1	0	1	2	57	3	3	2	2	1	2	1	1	1	2	27.5	0	27	45	0	0	0	0	0	0	0	0	0	1	0	0	0	0	1	1	0	0	0	0	0	0	0	0
207	15	1	0	0	1	36	2	3	1	2	2	2	1	0	2	1	51.25	0	51	47.5	0	0	0	0	0	0	0	0	0	0	1	0	0	1	1	0	1	0	0	0	0	1	1	1
208	16	1	0	0	1	36	3	3	2	2	2	1	1	0	2	2	35	0	35	41.25	0	0	0	0	0	0	0	0	0	0	0	0	0	0	0	0	0	0	0	0	0	0	0	0
209	18	1	0	0	3	62	4	3	2	3	2	2	1	1	2	2	58.75	1	58	52.5	1	0	0	1	0	0	0	0	0	0	0	0	0	1	0	1	0	0	0	1	0	0	0	0
210	8	1	0	0	2	54	3	3	2	2	1	1	1	0	2	2	35	0	35	55	1	0	0	0	0	0	0	0	0	0	0	0	0	0	1	0	0	0	0	0	0	0	0	0
211	14	1	0	0	3	61	2	3	2	2	1	2	1	0	2	2	40	0	40	50	1	0	0	0	0	0	0	0	0	0	0	1	0	0	0	0	0	0	0	1	0	0	0	0
212	14	1	0	0	3	65	2	3	3	2	2	1	3	1	2	2	48.75	0	48	43.75	0	0	0	1	0	0	0	0	0	0	0	0	0	0	0	0	1	0	0	0	0	0	0	0
213	14	1	1	0	2	52	3	3	1	2	1	1	1	1	2	2	45	0	45	40	0	0	0	1	0	0	0	0	0	0	0	0	0	0	0	0	0	0	0	0	0	0	0	1
214	15	1	0	0	2	51	2	2	1	2	2	2	1	0	2	2	36.25	0	36	33.75	0	0	0	0	0	0	0	0	0	1	0	1	0	0	0	0	1	0	0	0	0	0	0	0
215	15	1	0	0	2	57	3	3	2	3	2	1	1	1	2	2	55	1	55	36.25	0	0	0	1	0	0	0	0	0	0	0	0	0	0	0	0	0	0	0	0	0	0	0	0
216	11	1	0	0	2	52	3	3	2	3	1	2	1	1	2	2	50	0	50	66.25	1	1	0	0	0	0	0	0	0	0	0	1	0	0	0	0	0	0	0	1	0	0	0	0
217	9	1	1	0	2	59	3	3	3	2	2	1	1	1	2	2	33.75	0	33	46.25	0	0	0	1	1	1	0	0	0	0	0	0	0	0	0	0	0	0	0	0	0	0	0	0
218	16	1	0	0	3	64	2	3	2	2	2	2	1	1	2	2	61.25	1	61	62.5	1	0	0	0	0	0	0	0	1	0	0	0	0	1	0	1	1	0	0	0	0	0	0	0
219	16	1	1	0	2	46	2	3	1	3	2	1	1	0	2	2	42.5	0	42	47.5	0	0	0	0	0	0	0	0	0	0	0	0	0	0	0	0	1	0	0	0	0	0	0	0
220	13	1	0	0	3	64	3	3	2	2	1	2	1	1	2	2	57.5	1	57	27.5	0	1	0	0	0	0	0	0	0	0	0	0	0	1	1	0	0	0	0	0	0	0	0	0
221	9	1	0	0	2	54	2	3	3	2	2	1	1	0	2	2	35	0	35	43.75	0	0	0	0	0	0	0	0	0	0	0	0	0	0	0	0	0	0	0	0	0	0	0	0
222	14	1	0	0	2	59	3	3	1	3	1	2	1	0	2	2	57.5	1	57	52.5	1	0	0	0	0	0	0	0	0	0	0	0	0	0	0	0	1	0	0	0	0	0	0	0
223	6	1	0	0	3	65	2	3	1	2	2	1	1	1	2	2	28.75	0	28	36.25	0	0	0	1	0	0	0	0	0	0	0	0	0	0	0	0	0	0	0	0	0	0	0	0
224	4	0	1	0	1	33	3	3	3	2	2	1	1	0	2	2	33.75	0	33	45	0	0	0	0	0	0	0	0	0	0	0	0	0	0	0	0	0	0	0	0	0	0	0	0
225	16	1	0	0	2	57	2	3	2	2	2	2	1	0	2	2	43.75	0	43	45	0	0	0	0	0	0	1	0	0	0	0	0	1	0	1	0	0	0	0	0	0	0	0	0
226	7	1	0	0	2	54	2	3	1	2	2	1	1	1	2	2	35	0	35	33.75	0	0	0	1	0	0	0	0	0	0	0	0	0	0	0	0	0	0	0	0	0	0	0	0
227	10	1	1	0	1	42	2	3	1	2	2	2	1	0	2	2	40	0	40	46.25	0	0	0	0	0	0	0	0	0	0	1	1	1	1	1	1	1	0	0	1	1	0	0	1
228	6	1	0	1	1	28	4	3	3	3	2	1	3	0	2	1	33.75	0	33	38.75	0	0	0	0	0	0	0	0	0	0	0	0	0	0	0	0	0	0	0	0	0	0	0	0
229	16	1	0	0	1	43	2	3	3	2	2	2	1	0	2	1	56.25	1	56	48.75	0	0	0	0	0	0	0	0	0	0	0	1	1	1	1	1	1	0	0	0	0	0	0	0
230	13	1	1	0	2	52	4	3	1	2	1	2	1	0	2	2	46.25	0	46	48.75	0	0	0	0	0	0	0	0	0	0	0	0	0	0	1	0	0	0	0	0	0	0	0	0
231	8	1	0	0	1	38	3	3	2	2	2	2	1	0	2	2	63.75	1	63	48.75	0	0	0	0	0	0	0	0	0	0	0	0	0	0	0	0	0	0	0	1	0	0	0	1
232	7	1	0	0	1	35	2	3	3	3	2	1	1	0	1	1	43.75	0	43	52.5	1	0	0	0	0	0	0	0	0	0	0	0	0	0	0	0	0	0	0	0	0	0	0	0
233	13	1	1	0	2	45	3	3	1	2	1	1	1	0	2	2	58.75	1	58	51.25	1	0	0	0	0	0	0	0	0	0	0	0	0	0	0	0	0	0	0	0	0	0	0	1
234	8	1	0	0	2	55	2	2	2	2	1	2	1	1	2	2	62.5	1	62	56.25	1	0	0	1	0	0	1	0	0	0	0	1	0	0	1	0	0	0	0	0	0	0	0	0
235	1	0	1	0	1	42	2	3	3	2	2	1	1	0	2	2	33.75	0	33	33.75	0	0	0	0	0	0	0	0	0	0	0	0	0	0	0	0	0	0	0	0	0	0	0	0
236	10	1	1	0	2	51	2	3	3	2	2	2	2	0	2	2	46.25	0	46	42.5	0	0	0	0	0	0	0	0	0	0	0	0	0	0	0	1	1	0	0	0	0	0	0	0
237	10	1	0	0	2	45	2	3	3	2	1	2	1	0	2	2	33.75	0	33	26.25	0	0	0	0	0	0	0	0	0	0	0	0	0	0	1	1	0	0	0	0	0	0	0	0
238	5	0	0	0	1	31	3	3	3	2	1	1	1	1	2	2	25	0	25	32.5	0	1	0	0	0	0	0	0	0	0	0	0	0	0	0	0	0	0	0	0	0	0	0	0
239	6	1	1	0	1	42	3	3	1	2	2	2	1	0	2	2	60	1	60	55	1	0	0	0	0	0	0	0	0	0	0	0	0	0	0	1	0	0	0	1	0	0	0	0
240	7	1	0	0	2	49	3	3	1	2	2	1	1	1	2	2	36.25	0	36	41.25	0	1	0	0	0	0	0	0	0	0	0	0	0	0	1	0	0	0	0	0	0	0	0	0
241	4	0	0	0	1	32	2	3	2	2	2	1	1	0	2	2	26.25	0	26	31.25	0	0	0	0	0	0	0	0	0	0	0	0	0	0	0	0	0	0	0	0	0	0	0	0
242	7	1	1	0	1	41	2	3	1	2	2	1	1	0	2	1	40	0	40	40	0	0	0	0	0	0	0	0	0	0	0	0	0	0	0	0	0	0	0	0	0	0	0	0
243	8	1	1	0	1	28	2	3	1	2	2	2	1	1	2	1	48.75	0	48	52.5	1	1	0	0	0	0	0	0	0	0	0	1	0	0	0	0	0	0	0	0	0	0	1	0
244	5	0	0	0	1	43	2	3	2	2	2	1	1	0	2	2	36.25	0	36	38.75	0	0	0	0	0	0	0	0	0	0	0	0	0	0	0	0	0	0	0	0	0	0	0	0
245	1	0	0	0	1	33	2	3	2	2	2	1	1	0	2	2	27.5	0	27	31.25	0	0	0	0	0	0	0	0	0	0	0	0	0	0	0	0	1	0	0	0	0	0	0	0
246	10	1	0	0	3	61	3	3	2	2	2	1	1	1	2	2	27.5	0	27	41.25	0	1	0	0	0	0	0	0	0	0	0	0	0	0	0	0	0	0	0	0	0	0	0	0
247	4	0	0	0	3	65	3	2	2	3	1	1	1	0	2	2	52.5	0	52	43.75	0	0	0	0	0	0	0	0	0	0	0	0	0	0	0	0	0	0	0	0	0	0	0	0
248	5	0	1	1	1	26	3	2	3	1	2	2	1	0	2	2	56.25	1	56	47.5	0	0	0	0	0	0	0	0	0	0	0	0	0	0	1	1	1	0	0	0	0	0	0	0
249	7	1	1	1	1	20	4	2	3	1	1	2	1	0	2	2	47.5	0	47	45	0	0	0	0	0	0	0	0	0	0	0	0	1	0	1	0	1	0	0	0	0	0	0	0
250	1	0	1	1	1	17	2	3	2	1	1	1	1	0	2	2	33.75	0	33	33.75	0	0	0	0	0	0	0	0	0	0	0	0	0	0	0	0	0	0	0	0	0	0	0	0
251	6	1	0	1	1	39	3	3	3	2	1	1	1	0	2	2	46.25	0	46	46.25	0	0	0	0	0	0	0	0	0	0	0	1	0	0	0	0	0	0	0	0	0	0	0	0
252	3	0	1	1	1	37	3	2	3	2	1	1	1	0	2	2	32.5	0	32	32.5	0	0	0	0	0	0	0	0	0	0	0	0	0	0	0	0	0	0	0	0	0	0	0	0
253	1	0	0	0	1	32	3	1	2	2	1	1	1	1	1	2	28.75	0	28	43.75	0	0	0	0	0	0	0	0	1	0	0	0	0	0	0	0	0	0	0	0	0	0	0	0
254	4	0	0	1	1	32	3	2	3	2	1	2	3	0	1	2	38.75	0	38	38.75	0	0	0	0	0	0	0	0	0	0	0	1	0	0	1	0	0	0	0	0	0	0	0	0
255	2	0	1	0	1	37	4	2	3	2	1	1	1	0	2	2	33.75	0	33	43.75	0	0	0	0	0	0	0	0	0	0	0	1	0	0	0	0	0	0	0	0	0	0	0	0
256	5	0	0	1	1	22	3	3	3	1	2	2	1	1	2	2	47.5	0	47	62.5	1	0	1	0	0	0	0	0	0	0	0	0	0	0	0	0	1	0	0	0	0	1	0	0
257	11	1	1	1	1	26	2	2	1	2	1	1	1	1	1	1	46.25	0	46	45	0	0	0	0	0	0	0	0	0	0	0	0	0	0	0	0	0	0	0	0	0	0	0	0
258	3	0	0	1	1	21	4	2	3	1	1	1	1	0	2	2	48.75	0	48	37.5	0	0	0	0	0	0	0	0	0	0	0	1	0	0	0	0	0	0	0	0	0	0	0	0
259	6	1	1	1	1	25	3	2	3	1	1	1	1	0	1	2	38.75	0	38	50	1	0	0	0	0	0	0	0	0	0	0	0	0	0	0	0	0	0	0	0	0	0	0	0
260	5	0	0	1	1	34	3	3	3	2	1	1	1	0	1	2	36.25	0	36	47.5	0	0	0	0	0	0	0	0	0	0	0	0	0	0	0	0	0	0	0	0	0	0	0	0
261	2	0	1	1	1	34	3	2	3	2	1	2	1	0	2	2	40	0	40	38.75	0	0	0	0	0	0	0	0	0	0	1	1	0	0	0	0	0	0	0	1	0	0	1	0
262	3	0	0	1	1	37	2	2	3	2	2	2	3	0	2	2	37.5	0	37	32.5	0	0	0	0	0	0	0	0	0	0	1	1	0	0	0	0	0	0	0	0	0	0	0	0
263	6	1	1	1	1	28	3	2	3	2	2	1	3	0	2	1	46.25	0	46	42.5	0	0	0	0	0	0	0	0	0	0	0	1	0	0	0	0	0	0	0	0	0	0	0	0
264	5	0	0	1	1	41	2	1	2	1	1	2	1	1	1	2	56.25	1	56	47.5	0	0	0	1	0	0	0	0	0	0	0	1	0	0	0	0	1	0	0	0	0	0	0	0
265	2	0	0	1	1	26	3	1	3	1	1	1	1	0	2	1	50	0	50	33.75	0	0	0	0	0	0	0	0	0	0	0	0	0	0	0	0	0	0	0	0	0	0	0	0
266	5	0	1	1	2	56	2	2	3	2	1	1	3	1	1	1	28.75	0	28	46.25	0	0	0	0	0	0	0	1	0	0	0	0	0	0	0	0	1	0	0	0	0	0	0	0
267	10	1	1	1	1	39	3	3	2	2	1	2	1	1	2	2	37.5	0	37	48.75	0	0	0	1	0	0	0	0	0	0	0	1	0	0	0	0	1	0	0	0	0	0	0	0
268	5	0	1	0	1	43	2	2	2	2	2	2	1	0	2	2	35	0	35	40	0	0	0	0	0	0	0	0	0	0	0	0	0	0	1	1	1	0	0	1	0	0	0	0
269	7	1	0	1	1	43	3	2	3	2	1	2	1	1	1	2	30	0	30	30	0	0	0	0	0	0	0	0	0	0	1	0	1	0	0	1	0	0	1	0	0	0	0	0
270	0	0	0	1	1	28	2	1	1	1	2	2	3	0	1	1	37.5	0	37	37.5	0	0	0	0	0	0	0	0	0	0	0	1	0	0	1	0	0	0	0	0	0	0	0	0
271	7	1	1	0	1	32	2	3	3	2	1	1	3	1	2	2	60	1	60	41.25	0	0	1	0	0	0	0	0	0	0	0	1	0	0	0	0	0	0	0	0	0	0	0	0
272	11	1	1	1	2	53	3	1	2	2	2	1	1	0	2	2	47.5	0	47	35	0	0	0	0	0	0	0	0	0	0	0	0	0	0	0	0	0	0	0	0	0	0	0	0
273	9	1	0	1	2	52	2	2	2	2	1	1	1	0	2	1	41.25	0	41	46.25	0	0	0	0	0	0	0	0	0	0	0	0	0	0	0	0	1	0	0	0	0	0	0	0
274	6	1	0	1	2	46	2	3	2	2	1	2	1	1	2	2	32.5	0	32	36.25	0	0	0	0	1	1	0	0	0	1	0	1	0	0	0	0	0	0	0	0	0	0	1	0
275	15	1	0	0	3	63	4	3	3	2	2	1	1	1	2	2	40	0	40	45	0	0	0	1	0	0	0	0	0	0	0	0	0	0	0	0	0	0	0	0	0	0	0	0
276	12	1	0	0	2	58	4	2	2	2	2	1	1	1	2	2	40	0	40	40	0	1	0	0	0	0	0	0	0	0	0	0	0	0	0	0	0	1	0	0	0	0	0	0
277	10	1	1	1	2	56	2	1	1	2	2	1	1	0	2	1	27.5	0	27	42.5	0	0	0	0	0	0	0	0	0	0	0	0	0	0	0	0	0	0	0	0	0	0	0	0
278	13	1	1	1	2	49	3	2	1	2	1	2	1	0	2	2	46.25	0	46	52.5	1	0	0	0	0	0	0	0	0	0	0	1	0	0	1	1	0	1	0	0	1	0	0	0
279	8	1	1	0	1	43	2	3	1	2	1	2	1	0	2	2	31.25	0	31	45	0	0	0	0	0	0	0	0	0	0	1	1	0	0	0	0	0	0	0	0	0	0	0	0
280	8	1	1	1	2	50	2	2	3	2	1	1	1	1	2	2	35	0	35	33.75	0	0	0	1	0	0	0	0	0	0	0	0	0	0	0	0	0	0	0	0	0	0	0	1
281	2	0	1	0	2	56	3	3	2	2	1	1	1	0	2	2	35	0	35	38.75	0	0	0	0	0	0	0	0	0	1	0	0	0	0	0	0	0	0	0	0	0	0	0	0
282	6	1	0	1	3	63	3	2	2	2	1	1	1	1	1	2	27.5	0	27	26.25	0	0	0	0	0	0	0	0	0	0	0	0	0	0	0	0	0	0	0	0	0	0	0	0
283	9	1	0	1	2	51	2	3	1	2	2	1	3	1	1	1	40	0	40	31.25	0	0	0	0	0	0	0	0	0	0	0	0	0	0	0	0	0	0	0	0	0	0	0	0
284	12	1	0	0	2	53	3	2	3	2	1	2	1	0	2	2	46.25	0	46	56.25	1	0	0	0	0	0	0	0	0	0	0	0	0	0	1	1	0	1	0	0	0	0	0	0
285	2	0	1	1	3	62	2	3	2	2	2	1	1	1	1	1	33.75	0	33	41.25	0	1	0	0	0	0	0	0	0	0	0	0	0	0	0	0	0	0	0	0	0	0	0	0
286	12	1	1	1	1	44	3	1	1	2	1	2	2	0	2	2	56.25	1	56	60	1	0	0	0	0	0	0	0	0	0	0	1	0	0	1	1	1	0	0	1	0	0	0	0
287	7	1	1	0	2	49	3	1	1	2	2	1	1	0	2	2	53.75	1	53	45	0	0	0	0	0	0	0	0	0	0	0	0	0	0	0	0	0	0	0	0	0	0	0	0
288	13	1	0	0	2	56	2	2	1	2	1	2	1	1	2	2	56.25	1	56	58.75	1	1	0	1	0	1	0	1	0	0	0	0	0	0	1	0	0	0	0	1	0	0	0	0
289	7	1	0	0	2	46	2	3	1	2	2	1	1	0	2	2	35	0	35	33.75	0	0	0	0	0	0	0	0	0	0	0	0	0	0	0	0	0	0	0	0	0	0	0	0
290	11	1	0	0	2	55	2	3	2	2	1	1	1	0	2	2	55	1	55	51.25	1	0	0	0	0	0	0	0	0	0	0	0	0	0	0	0	0	0	0	0	0	0	1	0
291	9	1	1	0	2	49	2	1	1	2	2	1	1	0	2	2	38.75	0	38	37.5	0	0	0	0	0	0	0	0	0	0	0	0	0	0	0	0	0	0	0	0	0	0	0	0
292	13	1	0	1	3	61	2	3	3	2	1	2	2	1	2	2	38.75	0	38	47.5	0	0	0	1	0	1	1	0	0	0	1	1	1	0	1	0	1	0	0	0	0	0	1	1
293	5	0	1	0	2	48	3	1	1	2	2	2	1	0	2	2	36.25	0	36	45	0	0	0	0	0	0	0	0	0	0	0	0	0	0	1	0	1	0	0	0	0	0	0	0
294	4	0	1	0	2	50	2	2	1	2	2	2	2	1	2	2	31.25	0	31	50	1	0	0	0	0	0	0	0	0	0	0	1	1	0	1	1	0	0	0	0	0	0	0	0
295	12	1	1	0	2	50	3	3	2	2	1	2	3	1	2	2	53.75	1	53	72.5	1	1	1	0	0	0	0	0	0	0	1	1	1	0	1	1	1	1	1	1	1	1	1	0
296	13	1	1	0	2	57	2	2	2	2	1	2	1	1	2	2	52.5	0	52	45	0	0	0	0	0	0	0	0	1	0	1	0	0	0	1	0	0	0	0	0	0	0	0	0
297	9	1	1	0	3	62	3	2	1	2	2	2	1	0	2	2	40	0	40	48.75	0	0	0	0	0	0	0	0	0	0	0	0	0	0	1	1	0	0	0	1	1	0	0	0
298	5	0	0	1	1	39	3	2	3	1	1	2	3	1	1	2	50	0	50	38.75	0	0	0	0	0	0	0	0	0	0	0	1	0	0	1	0	0	0	0	0	0	0	0	0
299	4	0	1	1	1	30	2	3	3	2	1	1	1	1	2	1	33.75	0	33	38.75	0	1	0	0	0	0	0	0	0	0	0	1	0	0	0	0	0	0	0	0	0	0	0	0
300	10	1	0	1	2	48	3	1	3	2	2	1	1	0	1	1	30	0	30	30	0	0	0	0	0	0	0	0	0	0	0	0	0	0	0	0	1	0	0	0	0	0	0	0
301	12	1	0	0	1	26	2	1	3	1	1	1	1	0	2	2	38.75	0	38	42.5	0	0	0	0	0	0	0	0	0	0	0	0	0	0	0	0	0	0	0	0	0	0	0	0
302	9	1	1	0	2	50	2	1	2	2	2	1	1	0	1	2	47.5	0	47	38.75	0	0	0	0	0	0	0	0	0	0	0	0	0	0	1	0	0	0	0	0	0	0	0	0
303	9	1	1	0	1	38	2	3	1	2	2	2	1	0	2	2	41.25	0	41	42.5	0	0	0	0	0	0	0	0	0	0	0	0	0	0	0	0	1	1	0	1	0	0	0	0
304	6	1	1	0	1	38	2	3	3	2	2	2	1	0	2	2	42.5	0	42	46.25	0	0	0	0	0	0	0	0	0	0	0	0	0	0	1	0	0	0	0	0	0	0	1	0
305	11	1	1	1	2	57	3	2	1	2	2	1	3	0	1	1	42.5	0	42	42.5	0	0	0	0	0	0	0	0	0	0	0	0	0	0	0	0	0	0	0	0	0	0	0	0
306	4	0	1	1	2	51	2	1	1	2	1	1	1	1	2	2	35	0	35	56.25	1	0	0	0	0	0	0	0	0	0	0	0	0	0	0	0	0	0	0	0	0	0	0	0
307	5	0	1	1	2	58	3	3	3	2	2	1	1	0	2	1	33.75	0	33	36.25	0	0	0	0	0	0	0	0	0	0	0	0	0	0	0	0	0	0	0	0	0	0	0	0
